# Supplementary material for: Targeting STAU1 prevents p53 apoptotic signaling in neurodegeneration
Source: Cell Death Dis. 2025 Oct 27;16(1):761. doi: 10.1038/s41419-025-08067-0 (PMC12559333; doi:10.1038/s41419-025-08067-0)
Supplement: Supplementary file 2 — Table 3 [file 41419_2025_8067_MOESM2_ESM.xlsx]

## Sheet: Sheet1
Resource table - SI table 3
REAGENT or RESOURCE	SOURCE	IDENTIFIER
Antibodies
Staufen	Novus Biologicals	NBP1-33202
Cleaved Caspase-3	Cell Signaling Technology (CST)	9664
Cleaved PARP	CST	5625
γH2AX	CST	2577S
p53	CST	2524
p21	CST	2947
p21 (mouse reactivity)	CST	64016
Puma	CST	12450
Puma (rodent specific)	CST	24633
β-Actin−Peroxidase	MilliporeSigma	A3854
Peroxidase-conjugated horse anti-mouse IgG	Vector Laboratories	PI-2000
Peroxidase AffiniPure Goat Anti-Rabbit IgG	Jackson ImmunoResearch Laboratories	111-035-144
Alexa Fluor Plus 594	Thermo Fisher Scientific	Cat #A32742
Chemicals, Peptides, and Recombinant Proteins
Thapsigargin	TOCRIS	1138
Ionomycin	TOCRIS	1704
Etoposide	Millipore	341205
Staurosporine	TOCRIS	1285
Camptothecin	TOCRIS	1100
Experimental Models: Cell Lines
HEK293	ATCC	CRL-1573
HEK293T	ATCC	CRL-3216
C9orf72 fibroblast line 2 - GGGGCC repeat expansion>24; in 1st intron	NINDS human cell and data repository - Coriell Cell Repositories.	ND42506
Normal fibroblasts	NINDS human cell and data repository - Coriell Cell Repositories.	ND38530
KOLF2.1J AAVS-TO-NGN2 iPSC cells	Michael Ward and Bill Skarnes
Experimental Models: Organisms/Strains
Stau1tm1Apa(-/-)	Prof. Michael A. Kiebler, Ludwig Maximilian University of Munich, Germany (35)
FVB/NJ-Tg(C9orf72)500Lpwr/J	The Jackson Laboratory (45)	Strain 029099
Common Name: C9-500
C57BL/6J	The Jackson Laboratory	Strain 000664
Oligonucleotides
All Star Negative Control siRNA	Qiagen	1027280
Human siSTAU1 siRNA – 5′CCUAUAACUACAACAUGAGdTdT-3′	Sequence from (56). Manufactured by ThermoFisher
Mouse Actin primers 21238F (5’CTGTCCCTGTATGCCTCTG3’) and 21239R (5’AGATGGAGAAAGGACTAGGCTACA3’)	Sequence from The Jackson Laboratory. Manufactured by University of Utah.
Human C9orf72 (C9Ex10F 5’CAGCTGAAACCTGGCTTATCTCT3’) and (C9Ex11R 5’TATGTTAAGATCGCCCTCTGCT3’)	This paper. Manufactured by University of Utah.
Software and Algorithms
Cutadapt	-79	Version 1.16
FastQ Screen	-86
Picard CollectRnaSeqMetrics	https://broadinstitute.github.io/picard/
STAR	-77	Version 2.7.3a
FeatureCounts	-80	Version 1.6.3
MultiQC	-81	Version 1.9
Clumpify	https://jgi.doe.gov/data-and-tools/software-tools/bbtools/	Version 38.34
DESeq2	Bioconductor.org	Version 1.26.0
Ingenuity Pathway Analysis (IPA)	Qiagen	Content version 73620684
Image Lab	Bio-Rad	Version 6.0.1
GraphPad Prism	GraphPad	Version 9.3.1
